# Supplementary material for: Beta2-adrenoreceptor agonist clenbuterol produces transient decreases in alpha-synuclein mRNA but no long-term reduction in protein
Source: NPJ Parkinsons Dis. 2022 May 24;8:61. doi: 10.1038/s41531-022-00322-x (PMC9130326; doi:10.1038/s41531-022-00322-x)
Supplement: Supplementary file 2 — Supplemental Statistics File [file 41531_2022_322_MOESM2_ESM.xlsx]

## Sheet: Mouse
	Mouse Snca mRNA normalized to Rpl13 (1 day of treatment)
	Groups	Mean	SEM	n	Unpaired two-tailed t-test
					P Value	T value	df
	Vehicle	1	11.93	8	0.0559	2.072	15
	10 mg/kg Clenbuterol	0.7268	6.525	9
	Mouse Snca mRNA normalized to Rpl13 (1 week of treatment)
	Groups	Mean	SEM	n	Unpaired two-tailed t-test
					P Value	T value	df
	Vehicle	1	11.18	10	0.4379	0.7934	18
	10 mg/kg Clenbuterol	1.127	11.53	10
	Mouse Snca mRNA normalized to Gapdh (1 day of treatment)
	Groups	Mean	SEM	n	Unpaired two-tailed t-test
					P Value	T value	df
	Vehicle	1	15.03	8	0.0719	1.936	15
	10 mg/kg Clenbuterol	0.6915	6.941	9
	Mouse Snca mRNA normalized to Gapdh (1 week of treatment)
	Groups	Mean	SEM	n	Unpaired two-tailed t-test
					P Value	T value	df
	Vehicle	1	10.51	9	0.2461	1.201	17
	10 mg/kg Clenbuterol	1.215	14.06	10
	Mouse substantia nigra α-syn protein western blot soluble (1 day of treatment)
	Groups	Mean	SEM	n	Unpaired two-tailed t-test
					P Value	T value	df
	Vehicle	1	3.644	10	0.8946	0.1344	18
	10 mg/kg Clenbuterol	1.007	3.661	10
	Mouse substantia nigra α-syn protein western blot soluble (1 week of treatment)
	Groups	Mean	SEM	n	Unpaired two-tailed t-test
					P Value	T value	df
	Vehicle	1	2.111	10	0.9645	0.4515	18
	10 mg/kg Clenbuterol	1.001	1.55	10
	Mouse striatum α-syn protein western blot soluble (1 day of treatment)
	Groups	Mean	SEM	n	Unpaired two-tailed t-test
					P Value	T value	df
	Vehicle	1	3.548	10	0.049	2.111	18
	10 mg/kg Clenbuterol	1.091	2.411	10
	Mouse striatum α-syn protein western blot soluble (1 week of treatment)
	Groups	Mean	SEM	n	Unpaired two-tailed t-test
					P Value	T value	df
	Vehicle	1	3.075	10	0.6441	0.4699	18
	10 mg/kg Clenbuterol	1.02	2.957	10
	Mouse substantia nigra α-syn protein western blot insoluble (1 day of treatment)
	Groups	Mean	SEM	n	Unpaired two-tailed t-test
					P Value	T value	df
	Vehicle	1	2.769	10	0.7139	0.3725	18
	10 mg/kg Clenbuterol	1.014	2.734	10
	Mouse substantia nigra α-syn protein western blot insoluble (1 week of treatment)
	Groups	Mean	SEM	n	Unpaired two-tailed t-test
					P Value	T value	df
	Vehicle	1	2.601	10	0.8172	0.2346	18
	10 mg/kg Clenbuterol	1.012	4.59	10
	Mouse striatum α-syn protein western blot insoluble (1 day of treatment)
	Groups	Mean	SEM	n	Unpaired two-tailed t-test
					P Value	T value	df
	Vehicle	1	3.398	10	0.4391	0.7913	18
	10 mg/kg Clenbuterol	1.038	3.349	10
	Mouse striatum α-syn protein western blot insoluble (1 week of treatment)
	Groups	Mean	SEM	n	Unpaired two-tailed t-test
					P Value	T value	df
	Vehicle	1	1.846	10	0.0605	2.003	18
	10 mg/kg Clenbuterol	0.9455	1.999	10
	Mouse plasma α-syn protein ELISA (1 day of treatment)
	Groups	Mean	SEM	n	Unpaired two-tailed t-test
					P Value	T value	df
	Vehicle	9624 pg/mL	649.8	9	0.3246	1.014	17
	10 mg/kg Clenbuterol	8686 pg/mL	653.8	10
	Mouse plasma α-syn protein ELISA (1 week of treatment)
	Groups	Mean	SEM	n	Unpaired two-tailed t-test
					P Value	T value	df
	Vehicle	7667 pg/mL	672	9	0.3812	0.899	17
	10 mg/kg Clenbuterol	8453 pg/mL	568	10
	Mouse striatum α-syn protein ELISA soluble (1 day of treatment)
	Groups	Mean	SEM	n	Unpaired two-tailed t-test
					P Value	T value	df
	Vehicle	11.31 pg/µg	0.9792	10	0.561	0.5923	18
	10 mg/kg Clenbuterol	10.68 pg/µg	0.3839	10
	Mouse striatum α-syn protein ELISA soluble (1 week of treatment)
	Groups	Mean	SEM	n	Unpaired two-tailed t-test
					P Value	T value	df
	Vehicle	9.952 pg/µg	0.3571	10	0.6312	0.4884	18
	10 mg/kg Clenbuterol	9.639 pg/µg	0.5339	10
	Mouse substantia nigra α-syn protein ELISA soluble (1 day of treatment)
	Groups	Mean	SEM	n	Unpaired two-tailed t-test
					P Value	T value	df
	Vehicle	2.284 pg/µg	0.3846	3	0.5929	0.5506	11
	10 mg/kg Clenbuterol	2.516 pg/µg	0.2004	10
	Mouse substantia nigra α-syn protein ELISA soluble (1 week of treatment)
	Groups	Mean	SEM	n	Unpaired two-tailed t-test
					P Value	T value	df
	Vehicle	2.325 pg/µg	0.289	9	0.4522	0.7705	16
	10 mg/kg Clenbuterol	2.687 pg/µg	0.3698	9
	Mouse striatum α-syn protein ELISA insoluble (1 day of treatment)
	Groups	Mean	SEM	n	Unpaired two-tailed t-test
					P Value	T value	df
	Vehicle	28.32 pg/µg	2.024	10	0.422	0.8217	18
	10 mg/kg Clenbuterol	30.88 pg/µg	2.368	10
	Mouse striatum α-syn protein ELISA insoluble (1 week of treatment)
	Groups	Mean	SEM	n	Unpaired two-tailed t-test
					P Value	T value	df
	Vehicle	27.85 pg/µg	1.633	10	0.012	2.793	18
	10 mg/kg Clenbuterol	34.91 pg/µg	1.929	10
	Mouse substantia nigra α-syn protein ELISA insoluble (1 day of treatment)
	Groups	Mean	SEM	n	Unpaired two-tailed t-test
					P Value	T value	df
	Vehicle	18.41 pg/µg	1.095	10	0.8666	0.1704	18
	10 mg/kg Clenbuterol	18.11 pg/µg	1.353	10
	Mouse substantia nigra α-syn protein ELISA insoluble (1 week of treatment)
	Groups	Mean	SEM	n	Unpaired two-tailed t-test
					P Value	T value	df
	Vehicle	14.87 pg/µg	1.21	10	0.1262	1.604	18
	10 mg/kg Clenbuterol	17.36 pg/µg	0.9759	10
	Mouse clenbuterol levels in plasma
	Groups	Mean	SEM	n	Two-way ANOVA											Tukey
					Interaction							Column Factor (Treatment)
					F Value	DFn	Dfd	P Value	DFn	Dfd	P Value	F Value	DFn	Dfd	P Value	Comparison	P Value
	Vehcle (1 Day)	0 ng/mL	0	5	3.57	1	16	0.0771	1	16	0.0021	3.57	1	16	0.0771	Vehicle (1 Day) vs Vehicle (1 Week)	>0.9999
	10 mg/kg Clenbuterol (1 Day)	9.457 ng/mL	3.314	5												Vehicle (1 Day) vs 10 mg/kg (1 Day)	0.0059
	Vehcle (1 Week)	0 ng/mL	0	5												Vehicle (1 Day) vs 10 mg/kg (1 Week)	0.6004
	10 mg/kg Clenbuterol (1 Week)	3.029 ng/mL	0.7682	5												Vehicle (1 Week) vs 10 mg/kg (1 Day)	0.0059
																Vehicle (1 Week) vs 10 mg/kg (1 Week)	0.6004
																10 mg/kg (1 Day) vs 10 mg/kg (1 Week)	0.0715
	Mouse clenbuterol levels in hippocampus (bound fraction)
	Groups	Mean	SEM	n	Two-way ANOVA											Tukey
					Interaction							Column Factor (Treatment)
					F Value	DFn	Dfd	P Value	DFn	Dfd	P Value	F Value	DFn	Dfd	P Value	Comparison	P Value
	Vehcle (1 Day)	0 pg	0	5	4.788	1	16	0.0438	1	16	0.01	4.788	1	16	0.0438	Vehicle (1 Day) vs Vehicle (1 Week)	>0.9999
	10 mg/kg Clenbuterol (1 Day)	10.4 pg	4.02	5												Vehicle (1 Day) vs 10 mg/kg (1 Day)	0.0113
	Vehcle (1 Week)	0 pg	0	5												Vehicle (1 Day) vs 10 mg/kg (1 Week)	0.9535
	10 mg/kg Clenbuterol (1 Week)	1.492 pg	0.6538	5												Vehicle (1 Week) vs 10 mg/kg (1 Day)	0.0113
																Vehicle (1 Week) vs 10 mg/kg (1 Week)	0.9535
																10 mg/kg (1 Day) vs 10 mg/kg (1 Week)	0.0318
	Mouse clenbuterol levels in hippocampus (unbound fraction)
	Groups	Mean	SEM	n	Two-way ANOVA											Tukey
					Interaction							Column Factor (Treatment)
					F Value	DFn	Dfd	P Value	DFn	Dfd	P Value	F Value	DFn	Dfd	P Value	Comparison	P Value
	Vehcle (1 Day)	0 pg	0	5	4.062	1	16	0.061	1	16	0.0142	4.062	1	16	0.061	Vehicle (1 Day) vs Vehicle (1 Week)	>0.9999
	10 mg/kg Clenbuterol (1 Day)	1.502 pg	0.627	5												Vehicle (1 Day) vs 10 mg/kg (1 Day)	0.0183
	Vehcle (1 Week)	0 pg	0	5												Vehicle (1 Day) vs 10 mg/kg (1 Week)	9529
	10 mg/kg Clenbuterol (1 Week)	0.232 pg	0.0632	5												Vehicle (1 Week) vs 10 mg/kg (1 Day)	0.0183
																Vehicle (1 Week) vs 10 mg/kg (1 Week)	0.9529
																10 mg/kg (1 Day) vs 10 mg/kg (1 Week)	0.051
	Mouse striatum DAT protein western blot (1 day of treatment)
	Groups	Mean	SEM	n	Unpaired two-tailed t-test
					P Value	T value	df
	Vehicle	1	8.714	8	0.0357	2.324	14
	10 mg/kg Clenbuterol	0.7683	4.844	8
	Mouse striatum DAT protein western blot (1 week of treatment)
	Groups	Mean	SEM	n	Unpaired two-tailed t-test
					P Value	T value	df
	Vehicle	1	3.652	8	0.1955	1.36	14
	10 mg/kg Clenbuterol	0.9072	5.771	8
	Mouse striatum total B2AR protein western blot (1 week of treatment)
	Groups	Mean	SEM	n	Unpaired two-tailed t-test
					P Value	T value	df
	Vehicle	1	2.078	10	0.3399	0.9805	18
	10 mg/kg Clenbuterol	0.9691	2.367	10
	Mouse striatum P-B2AR (ser355) protein western blot (1 week of treatment)
	Groups	Mean	SEM	n	Unpaired two-tailed t-test
					P Value	T value	df
	Vehicle	1	3.652	10	0.8162	0.2358	18
	10 mg/kg Clenbuterol	1.01	1.905	10
	Mouse hippocampus total B2AR protein western blot (1 week of treatment)
	Groups	Mean	SEM	n	Unpaired two-tailed t-test
					P Value	T value	df
	Vehicle	1	8.786	9	0.7182	0.3674	16
	10 mg/kg Clenbuterol	1.036	4.157	9
	Mouse hippocampus P-B2AR (ser355) protein western blot (1 week of treatment)
	Groups	Mean	SEM	n	Unpaired two-tailed t-test
					P Value	T value	df
	Vehicle	1	7.013	9	0.386	0.8899	17
	10 mg/kg Clenbuterol	1.098	8.358	10
	Mouse striatum α-syn protein (Millipore, MABN1817) soluble (1 day of treatment)
	Groups	Mean	SEM	n	Unpaired two-tailed t-test
					P Value	T value	df
	Vehicle	1	3.556	10	0.2623	1.157	18
	10 mg/kg Clenbuterol	0.9531	1.946	10
	Mouse striatum α-syn protein (Millipore, MABN1817) soluble (1 week of treatment)
	Groups	Mean	SEM	n	Unpaired two-tailed t-test
					P Value	T value	df
	Vehicle	1	2.691	10	0.8794	0.1539	18
	10 mg/kg Clenbuterol	1.007	3.494	10
	Biogen Mouse Snca mRNA normalized to Actb (1 day of treatment)
	Groups	Mean	SEM	n	Unpaired two-tailed t-test
					P Value	T value	df
	Vehicle	1.012	0.0491	10	0.6939	0.399	21
	10 mg/kg Clenbuterol	1.049	0.07235	13
	Biogen Mouse Snca mRNA normalized to Rpl13a (1 day of treatment)
	Groups	Mean	SEM	n	Unpaired two-tailed t-test
					P Value	T value	df
	Vehicle	1.022	0.07615	10	0.5478	0.611	21
	10 mg/kg Clenbuterol	0.9569	0.07271	13
	Biogen Mouse Snca mRNA normalized to Ubc (1 day of treatment)
	Groups	Mean	SEM	n	Unpaired two-tailed t-test
					P Value	T value	df
	Vehicle	1.043	0.1076	10	0.3963	0.866	21
	10 mg/kg Clenbuterol	0.9238	0.08789	13
	Biogen Mouse Snca mRNA normalized to Geometric mean (Rpl13a, Actb, Ubc)(1 day of treatment)
	Groups	Mean	SEM	n	Unpaired two-tailed t-test
					P Value	T value	df
	Vehicle	1.017	0.06172	10	0.6713	0.4304	21
	10 mg/kg Clenbuterol	0.9754	0.07012	13
	Mouse Weight Change
	Groups	Mean	SEM	n	Two-way Repeated Measures ANOVA															Sidak
					Interaction							Column Factor (Treatment)				Subjects (matching)
					F Value	DFn	Dfd	P Value	DFn	Dfd	P Value	F Value	DFn	Dfd	P Value	F Value	DFn	Dfd	P Value	Comparison	P Value
	Vehcle (Baseline)	0 g	0	10	5.49	4	72	0.0006	4	72	<0.0001	0.3899	1	18	0.5402	2.514	18	72	0.0031	Baseline Vehicle vs 10 mg/kg	>0.9999
	Vehcle (Day 2)	0.4 g	0.22	10																Day 2 Vehicle vs 10 mg/kg	0.0127
	Vehcle (Day 4)	0.7 g	0.15	10																Day 4 Vehicle vs 10 mg/kg	0.4848
	Vehcle (Day 6)	0.6 g	0.22	10																Day 6 Vehicle vs 10 mg/kg	0.1061
	Vehcle (Day 7)	1 g	0.15	10																Day 7 Vehicle vs 10 mg/kg	0.9975
	10 mg/kg Clenbuterol (Baseline)	0 g	0	10
	10 mg/kg Clenbuterol (Day 2)	-0.4 g	0.27	10
	10 mg/kg Clenbuterol (Day 4)	0.3 g	0.15	10
	10 mg/kg Clenbuterol (Day 6)	1.2 g	0.25	10
	10 mg/kg Clenbuterol (Day 7)	1.1 g	0.18	10

## Sheet: Rat
	Rat Snca mRNA normalized to Gapdh (1 day of treatment)
	Groups	Mean	SEM	n	One-way ANOVA		Brown-Forsythe				Tukey
					F Value	P value	F Value	DFn	Dfd	P Value	Comparison	P Value
	Vehcle	1	3.524	9	4.28	0.0122	1.781	3	31	0.1712	Vehicle vs 10 mg/kg	0.016
	10 mg/kg Clenbuterol	0.7893	3.424	9							Vehicle vs 20 mg/kg	0.0297
	20 mg/kg Clenbuterol	0.8002	6.802	8							Vehicle vs 40 mg/kg	0.2964
	40 mg/kg Clenbuterol	0.8819	4.902	9							10 mg/kg vs 20 mg/kg	0.9985
											10 mg/kg vs 40 mg/kg	0.5054
											20 mg/kg vs 40 mg/kg	0.6299
	Rat Snca mRNA normalized to Gapdh (1 week of treatment)
	Groups	Mean	SEM	n	One-way ANOVA		Brown-Forsythe				Tukey
					F Value	P value	F Value	DFn	Dfd	P Value	Comparison	P Value
	Vehcle	1	3.366	10	0.3449	0.793	0.6309	3	33	0.6003	Vehicle vs 10 mg/kg	>0.9999
	10 mg/kg Clenbuterol	0.9976	4.644	10							Vehicle vs 20 mg/kg	0.9291
	20 mg/kg Clenbuterol	1.043	5.567	8							Vehicle vs 40 mg/kg	0.8653
	40 mg/kg Clenbuterol	1.053	5.932	9							10 mg/kg vs 20 mg/kg	0.9177
											10 mg/kg vs 40 mg/kg	0.8491
											20 mg/kg vs 40 mg/kg	0.999
	Rat substantia nigra α-syn protein western blot soluble (1 day of treatment)
	Groups	Mean	SEM	n	One-way ANOVA		Brown-Forsythe				Tukey
					F Value	P value	F Value	DFn	Dfd	P Value	Comparison	P Value
	Vehcle	1	3.244	10	0.8052	0.4992	1.231	3	36	0.3127	Vehicle vs 10 mg/kg	0.4298
	10 mg/kg Clenbuterol	1.091	5.506	10							Vehicle vs 20 mg/kg	0.9453
	20 mg/kg Clenbuterol	1.033	2.52	10							Vehicle vs 40 mg/kg	0.8665
	40 mg/kg Clenbuterol	1.046	4789	10							10 mg/kg vs 20 mg/kg	0.762
											10 mg/kg vs 40 mg/kg	0.8719
											20 mg/kg vs 40 mg/kg	0.9962
	Rat substantia nigra α-syn protein western blot soluble (1 week of treatment)
	Groups	Mean	SEM	n	One-way ANOVA		Brown-Forsythe				Tukey
					F Value	P value	F Value	DFn	Dfd	P Value	Comparison	P Value
	Vehcle	1	3.355	10	1.48	0.2374	1.226	3	34	0.3154	Vehicle vs 10 mg/kg	0.4543
	10 mg/kg Clenbuterol	1.129	4.903	10							Vehicle vs 20 mg/kg	0.2066
	20 mg/kg Clenbuterol	1.173	5.935	10							Vehicle vs 40 mg/kg	0.5235
	40 mg/kg Clenbuterol	1.126	10.68	8							10 mg/kg vs 20 mg/kg	0.9553
											10 mg/kg vs 40 mg/kg	>0.9999
											20 mg/kg vs 40 mg/kg	0.9543
	Rat substantia nigra α-syn protein western blot insoluble (1 day of treatment)
	Groups	Mean	SEM	n	One-way ANOVA		Brown-Forsythe				Tukey
					F Value	P value	F Value	DFn	Dfd	P Value	Comparison	P Value
	Vehcle	1	2.751	10	0.1071	0.9554	0.8454	3	36	0.4781	Vehicle vs 10 mg/kg	0.996
	10 mg/kg Clenbuterol	1.012	3.496	10							Vehicle vs 20 mg/kg	0.9977
	20 mg/kg Clenbuterol	0.9898	4.543	10							Vehicle vs 40 mg/kg	0.987
	40 mg/kg Clenbuterol	1.018	4.566	10							10 mg/kg vs 20 mg/kg	0.9766
											10 mg/kg vs 40 mg/kg	0.9995
											20 mg/kg vs 40 mg/kg	0.9542
	Rat substantia nigra α-syn protein western blot insoluble (1 week of treatment)
	Groups	Mean	SEM	n	One-way ANOVA		Brown-Forsythe				Tukey
					F Value	P value	F Value	DFn	Dfd	P Value	Comparison	P Value
	Vehcle	1	4.23	10	1.06	0.3785	0.2479	3	35	0.8623	Vehicle vs 10 mg/kg	>0.9999
	10 mg/kg Clenbuterol	1.003	3.784	10							Vehicle vs 20 mg/kg	0.946
	20 mg/kg Clenbuterol	1.031	4.222	10							Vehicle vs 40 mg/kg	0.6355
	40 mg/kg Clenbuterol	0.9318	3.574	9							10 mg/kg vs 20 mg/kg	0.9578
											10 mg/kg vs 40 mg/kg	0.6073
											20 mg/kg vs 40 mg/kg	0.3251
	Rat striatum α-syn protein western blot soluble (1 day of treatment)
	Groups	Mean	SEM	n	One-way ANOVA		Brown-Forsythe				Tukey
					F Value	P value	F Value	DFn	Dfd	P Value	Comparison	P Value
	Vehcle	1	4.445	10	1.776	0.1692	0.7392	3	36	0.5356	Vehicle vs 10 mg/kg	0.3358
	10 mg/kg Clenbuterol	1.173	7.706	10							Vehicle vs 20 mg/kg	0.1593
	20 mg/kg Clenbuterol	1.217	5.961	10							Vehicle vs 40 mg/kg	0.3646
	40 mg/kg Clenbuterol	1.167	9.533	10							10 mg/kg vs 20 mg/kg	0.9717
											10 mg/kg vs 40 mg/kg	>0.9999
											20 mg/kg vs 40 mg/kg	0.9603
	Rat striatum α-syn protein western blot soluble (1 week of treatment)
	Groups	Mean	SEM	n	One-way ANOVA		Brown-Forsythe				Tukey
					F Value	P value	F Value	DFn	Dfd	P Value	Comparison	P Value
	Vehcle	1	3.29	10	0.8447	0.4787	0.4388	3	35	0.7266	Vehicle vs 10 mg/kg	0.612
	10 mg/kg Clenbuterol	0.9513	3.026	10							Vehicle vs 20 mg/kg	0.5405
	20 mg/kg Clenbuterol	0.9467	2.619	10							Vehicle vs 40 mg/kg	0.9814
	40 mg/kg Clenbuterol	0.9846	2.142	9							10 mg/kg vs 20 mg/kg	0.9994
											10 mg/kg vs 40 mg/kg	0.8445
											20 mg/kg vs 40 mg/kg	0.7875
	Rat striatum α-syn protein western blot insoluble (1 day of treatment)
	Groups	Mean	SEM	n	One-way ANOVA		Brown-Forsythe				Tukey
					F Value	P value	F Value	DFn	Dfd	P Value	Comparison	P Value
	Vehcle	1	3.636	10	0.7124	0.551	3.144	3	36	0.0369	Vehicle vs 10 mg/kg	0.9648
	10 mg/kg Clenbuterol	1.028	5.967	10							Vehicle vs 20 mg/kg	0.9239
	20 mg/kg Clenbuterol	1.038	4.474	10							Vehicle vs 40 mg/kg	0.8949
	40 mg/kg Clenbuterol	0.9576	1.908	10							10 mg/kg vs 20 mg/kg	0.9987
											10 mg/kg vs 40 mg/kg	0.6457
											20 mg/kg vs 40 mg/kg	0.552
	Rat striatum α-syn protein western blot insoluble (1 week of treatment)
	Groups	Mean	SEM	n	One-way ANOVA		Brown-Forsythe				Tukey
					F Value	P value	F Value	DFn	Dfd	P Value	Comparison	P Value
	Vehcle	1	3.734	10	0.253	0.8587	0.177	3	35	0.9112	Vehicle vs 10 mg/kg	0.881
	10 mg/kg Clenbuterol	1.051	4.885	10							Vehicle vs 20 mg/kg	0.922
	20 mg/kg Clenbuterol	1.043	5.638	10							Vehicle vs 40 mg/kg	0.8825
	40 mg/kg Clenbuterol	1.052	5.394	9							10 mg/kg vs 20 mg/kg	0.9995
											10 mg/kg vs 40 mg/kg	>0.9999
											20 mg/kg vs 40 mg/kg	0.9993
	Rat striatum DAT protein western blot (1 day of treatment)
	Groups	Mean	SEM	n	One-way ANOVA		Brown-Forsythe				Tukey
					F Value	P value	F Value	DFn	Dfd	P Value	Comparison	P Value
	Vehcle	1	7.051	9	1.21	0.3221	0.3333	3	32	0.8013	Vehicle vs 10 mg/kg	0.9966
	10 mg/kg Clenbuterol	0.9852	3.893	9							Vehicle vs 20 mg/kg	0.4322
	20 mg/kg Clenbuterol	1.107	3.595	9							Vehicle vs 40 mg/kg	0.9446
	40 mg/kg Clenbuterol	1.039	4.551	9							10 mg/kg vs 20 mg/kg	0.3203
											10 mg/kg vs 40 mg/kg	0.8695
											20 mg/kg vs 40 mg/kg	0.7644
	Rat striatum DAT protein western blot (1 week of treatment)
	Groups	Mean	SEM	n	One-way ANOVA		Brown-Forsythe				Tukey
					F Value	P value	F Value	DFn	Dfd	P Value	Comparison	P Value
	Vehcle	1	4.909	8	0.3128	0.816	0.7985	3	32	0.5039	Vehicle vs 10 mg/kg	0.9973
	10 mg/kg Clenbuterol	0.9778	8.923	9							Vehicle vs 20 mg/kg	0.9998
	20 mg/kg Clenbuterol	1.009	8.456	10							Vehicle vs 40 mg/kg	0.8693
	40 mg/kg Clenbuterol	0.9127	7.545	9							10 mg/kg vs 20 mg/kg	0.9912
											10 mg/kg vs 40 mg/kg	0.935
											20 mg/kg vs 40 mg/kg	0.8076
	Rat Clenbuterol Levels in CSF (Subcutaneous vs Intraperitoneal Administration)
	Groups	Mean	SEM	n	Unpaired two-tailed t-test
					P Value	T value	df
	Subcutaneous	1.954 ng/mL	0.9719	5	0.0294	2.648	8
	Intraperitoneal	5.706 ng/mL	1.031	5
	Rat clenbuterol levels in plasma
	Groups	Mean	SEM	n	Two-way ANOVA												Tukey
					Interaction				Row Factor (Time)				Column Factor (Treatment)
					F Value	DFn	Dfd	P Value	F Value	DFn	Dfd	P Value	F Value	DFn	Dfd	P Value	Comparison	P Value
	Vehcle (1 Day)	0 ng/mL	0	5	30.76	3	32	<0.0001	63.16	3	32	<0.0001	101.3	3	32	<0.0001	Vehicle (1 Day) vs Vehicle (1 Week)	>0.9999
	10 mg/kg Clenbuterol (1 Day)	76.39 ng/mL	14.61	5													Vehicle (1 Day) vs 10 mg/kg (1 Day)	0.0134
	20 mg/kg Clenbuterol (1 Day)	127.9 ng/mL	13.51	5													Vehicle (1 Day) vs 10 mg/kg (1 Week)	0.9791
	40 mg/kg Clenbuterol (1 Day)	319.6 ng/mL	32.97	5													Vehicle (1 Day) vs 20 mg/kg (1 Day)	<0.0001
	Vehcle (1 Week)	0 ng/mL	0	5													Vehicle (1 Day) vs 20 mg/kg (1 Week)	0.5536
	10 mg/kg Clenbuterol (1 Week)	19.07 ng/mL	3.296	5													Vehicle (1 Day) vs 40 mg/kg (1 Day)	<0.0001
	20 mg/kg Clenbuterol (1 Week)	38.66 ng/mL	7.891	5													Vehicle (1 Day) vs 40 mg/kg (1 Week)	0.104
	40 mg/kg Clenbuterol (1 Week)	58.85 ng/mL	8.951	5													Vehicle (1 Week) vs 10 mg/kg (1 Day)	0.0134
																	Vehicle (1 Week) vs 10 mg/kg (1 Week)	0.9791
	Rat clenbuterol levels in hippocampus (bound fraction)
	Groups	Mean	SEM	n	Two-way ANOVA												Tukey
					Interaction				Row Factor (Time)				Column Factor (Treatment)
					F Value	DFn	Dfd	P Value	F Value	DFn	Dfd	P Value	F Value	DFn	Dfd	P Value	Comparison	P Value
	Vehcle (1 Day)	1.684 pg	0.09325	5	5.986	3	32	0.0023	6.655	3	32	0.0013	8.36	1	32	0.0068	Vehicle (1 Day) vs Vehicle (1 Week)	>0.9999
	10 mg/kg Clenbuterol (1 Day)	52.87 pg	11.43	5													Vehicle (1 Day) vs 10 mg/kg (1 Day)	>0.9999
	20 mg/kg Clenbuterol (1 Day)	139.1 pg	34.56	5													Vehicle (1 Day) vs 10 mg/kg (1 Week)	>0.9999
	40 mg/kg Clenbuterol (1 Day)	1317 pg	498.8	5													Vehicle (1 Day) vs 20 mg/kg (1 Day)	0.9992
	Vehcle (1 Week)	2.06 pg	1.264	5													Vehicle (1 Day) vs 20 mg/kg (1 Week)	>0.9999
	10 mg/kg Clenbuterol (1 Week)	8.436 pg	0.5811	5													Vehicle (1 Day) vs 40 mg/kg (1 Day)	0.0002
	20 mg/kg Clenbuterol (1 Week)	12.96 pg	1.346	5													Vehicle (1 Day) vs 40 mg/kg (1 Week)	>0.9999
	40 mg/kg Clenbuterol (1 Week)	40.44 pg	13.33	5													Vehicle (1 Week) vs 10 mg/kg (1 Day)	>0.9999
																	Vehicle (1 Week) vs 10 mg/kg (1 Week)	>0.9999
	Rat clenbuterol levels in hippocampus (unbound fraction)
	Groups	Mean	SEM	n	Two-way ANOVA												Tukey
					Interaction				Row Factor (Time)				Column Factor (Treatment)
					F Value	DFn	Dfd	P Value	F Value	DFn	Dfd	P Value	F Value	DFn	Dfd	P Value	Comparison	P Value
	Vehcle (1 Day)	0.274 pg	0.0147	5	20.05	3	32	<0.0001	27.29	3	32	<0.0001	49.69	1	32	<0.0001	Vehicle (1 Day) vs Vehicle (1 Week)	>0.9999
	10 mg/kg Clenbuterol (1 Day)	6.89 pg	1.175	5													Vehicle (1 Day) vs 10 mg/kg (1 Day)	0.9697
	20 mg/kg Clenbuterol (1 Day)	26 pg	5.846	5													Vehicle (1 Day) vs 10 mg/kg (1 Week)	>0.9999
	40 mg/kg Clenbuterol (1 Day)	70.82 pg	11.47	5													Vehicle (1 Day) vs 20 mg/kg (1 Day)	0.0092
	Vehcle (1 Week)	1.026 pg	0.09872	5													Vehicle (1 Day) vs 20 mg/kg (1 Week)	>0.9999
	10 mg/kg Clenbuterol (1 Week)	1.848 pg	0.2609	5													Vehicle (1 Day) vs 40 mg/kg (1 Day)	<0.0001
	20 mg/kg Clenbuterol (1 Week)	2.048 pg	0.09494	5													Vehicle (1 Day) vs 40 mg/kg (1 Week)	0.9765
	40 mg/kg Clenbuterol (1 Week)	6.59 pg	2.199	5													Vehicle (1 Week) vs 10 mg/kg (1 Day)	0.9845
	Rat Weight Change
	Groups	Mean	SEM	n	Two-way Repeated Measures ANOVA																Tukey
					Interaction				Row Factor (Time)				Column Factor (Treatment)				Subjects (matching)
					F Value	DFn	Dfd	P Value	F Value	DFn	Dfd	P Value	F Value	DFn	Dfd	P Value	F Value	DFn	Dfd	P Value	Comparison		P Value
	Vehcle (Baseline)	0 g	0	10	16.76	12	140	<0.0001	240.3	4	140	<0.0001	47.79	3	35	<0.0001	3.947	35	140	<0.0001	Baseline	Vehicle vs. 10 mg/kg	>0.9999
	Vehcle (Day 2)	4.5 g	0.67	10																		Vehicle vs. 20 mg/kg	>0.9999
	Vehcle (Day 4)	9 g	0.73	10																		Vehicle vs. 40 mg/kg	>0.9999
	Vehcle (Day 6)	15.8 g	0.573	10																		10 mg/kg vs. 20 mg/kg	>0.9999
	Vehcle (Day 7)	15 g	0.471	10																		10 mg/kg vs. 40 mg/kg	>0.9999
	10 mg/kg Clenbuterol (Baseline)	0 g	0	10																		20 mg/kg vs. 40 mg/kg	>0.9999
	10 mg/kg Clenbuterol (Day 2)	-16.1 g	1.17	10																	2 Days	Vehicle vs. 10 mg/kg	<0.0001
	10 mg/kg Clenbuterol (Day 4)	-6.3 g	0.92	10																		Vehicle vs. 20 mg/kg	<0.0001
	10 mg/kg Clenbuterol (Day 6)	4 g	1.09	10																		Vehicle vs. 40 mg/kg	<0.0001
	10 mg/kg Clenbuterol (Day 7)	5.1 g	1.1	10																		10 mg/kg vs. 20 mg/kg	0.1517
	20 mg/kg Clenbuterol (Baseline)	0 g	0	10																		10 mg/kg vs. 40 mg/kg	0.0007
	20 mg/kg Clenbuterol (Day 2)	-12.8 g	1.49	10																		20 mg/kg vs. 40 mg/kg	0.2373
	20 mg/kg Clenbuterol (Day 4)	-5.5 g	1.12	10																	4 Days	Vehicle vs. 10 mg/kg	<0.0001
	20 mg/kg Clenbuterol (Day 6)	4 g	1.38	10																		Vehicle vs. 20 mg/kg	<0.0001
	20 mg/kg Clenbuterol (Day 7)	5.3 g	1.33	10																		Vehicle vs. 40 mg/kg	<0.0001
	40 mg/kg Clenbuterol (Baseline)	0 g	0	9																		10 mg/kg vs. 20 mg/kg	0.9558
	40 mg/kg Clenbuterol (Day 2)	-9.78 g	0.7	9																		10 mg/kg vs. 40 mg/kg	0.9994
	40 mg/kg Clenbuterol (Day 4)	-6.11 g	2.7	9																		20 mg/kg vs. 40 mg/kg	0.981
	40 mg/kg Clenbuterol (Day 6)	3.22 g	1.71	9																	6 Days	Vehicle vs. 10 mg/kg	<0.0001
	40 mg/kg Clenbuterol (Day 7)	7.78 g	1.49	9																		Vehicle vs. 20 mg/kg	<0.0001
																						Vehicle vs. 40 mg/kg	<0.0001
																						10 mg/kg vs. 20 mg/kg	>0.9999
																						10 mg/kg vs. 40 mg/kg	0.9622
																						20 mg/kg vs. 40 mg/kg	0.9622
																					7 Days	Vehicle vs. 10 mg/kg	<0.0001
																						Vehicle vs. 20 mg/kg	<0.0001
																						Vehicle vs. 40 mg/kg	<0.0001
																						10 mg/kg vs. 20 mg/kg	0.9992
																						10 mg/kg vs. 40 mg/kg	0.3415
																						20 mg/kg vs. 40 mg/kg	0.4117

## Sheet: Rat Primary Cortical Neurons
	Snca mRNA normalized to Xpnpep1 in E18 Rat Primary Cortical Neurons
	Groups	Mean	SEM	n	One-way ANOVA		Brown-Forsythe				Tukey
					F Value	P value	F Value	DFn	Dfd	P Value	Comparison	P Value
	Vehcle	1	5.521	3	2.888	0.0791	0.5976	4	10	0.6727	Vehicle vs 1 µM	0.0848
	1 µM Clenbuterol	1.297	11.13	3							Vehicle vs 5 µM	0.9941
	5 µM Clenbuterol	1.042	4.66	3							Vehicle vs 10 µM	0.9995
	10 µM Clenbuterol	1.024	1.82	3							Vehicle vs 20 µM	0.961
	20 µM Clenbuterol	1.069	8.262	3							1 µM vs 5 µM	0.1536
											1 µM vs 10 µM	0.1174
											1 µM vs 20 µM	0.2246
											5 µM vs 10 µM	0.9997
											5 µM vs 20 µM	0.9987
											10 µM vs 20 µM	0.9906
	Cell Viability E18 Rat Primary Cortical Neurons
	Groups	Mean	SEM	n	One-way ANOVA		Brown-Forsythe				Tukey
					F Value	P value	F Value	DFn	Dfd	P Value	Comparison	P Value
	Vehcle	1	3.704	6	2.882	0.0432	0.5269	4	25	0.7169	Vehicle vs 1 µM	0.064
	1 µM Clenbuterol	0.8921	1.528	6							Vehicle vs 5 µM	0.078
	5 µM Clenbuterol	0.8957	2.438	6							Vehicle vs 10 µM	0.0721
	10 µM Clenbuterol	0.8957	2.724	6							Vehicle vs 20 µM	0.2549
	20 µM Clenbuterol	0.92	2.674	6							1 µM vs 5 µM	>0.9999
											1 µM vs 10 µM	>0.9999
											1 µM vs 20 µM	0.9474
											5 µM vs 10 µM	>0.9999
											5 µM vs 20 µM	0.9678
											10 µM vs 20 µM	0.9603
